# Supplementary material for: A Personalized Approach to Maintaining Brain Drainage: A Case Series with a Technical Note
Source: J Pers Med. 2025 Jun 20;15(7):264. doi: 10.3390/jpm15070264 (PMC12300991; doi:10.3390/jpm15070264)
Supplement: Supplementary file 1 [file jpm-15-00264-s001.zip]

Archive with 1 entries (1 files):
- jpm-3598410-supplementary.pdf
